# Supplementary material for: Increased Vaccination Diversity Leads to Higher and Less-Variable Neutralization of TBE Viruses of the European Subtype
Source: Vaccines (Basel). 2023 May 31;11(6):1044. doi: 10.3390/vaccines11061044 (PMC10304915; doi:10.3390/vaccines11061044)
Supplement: Supplementary file 1 [file vaccines-11-01044-s001.zip]

Archive with 3 entries (3 files):
- vaccines-2412326-supplementary.pdf
- vaccines-2412326-Table S2.xlsx
- vaccines-2412326-Table S3.xlsx
